# Supplementary material for: Efficient Gene Expression in Human Stem Cell Derived-Cortical Organoids Using Adeno Associated Virus
Source: Cells. 2022 Oct 11;11(20):3194. doi: 10.3390/cells11203194 (PMC9601198; doi:10.3390/cells11203194)
Supplement: Supplementary file 1 [file cells-11-03194-s001.zip]

Archive with 1 entries (1 files):
- cells-1944060-supplementary.pdf
